# Supplementary material for: Association of the erythropoiesis-stimulating agent resistance index and the geriatric nutritional risk index with cardiovascular mortality in maintenance hemodialysis patients
Source: PLoS One. 2021 Jan 15;16(1):e0245625. doi: 10.1371/journal.pone.0245625 (PMC7810304; doi:10.1371/journal.pone.0245625)
Supplement: S1 Data — (XLSX) [file pone.0245625.s001.xlsx]

## Sheet: GNRI91.2 ERI13.7 paper 2020 8 1
Pt No	age	gender	HD duration	H	Dw	BMI	GNRI	GNRI ＜91.2	ERI	ERI ≥13.7	4 groups	UN(BUN)	CRE	ALB	Hb	TC(T-CHO)	HDL-C	TG	UA	Ca	IP	BS	iPTH	CRP	Fe	TIBC	TSAT	ferritin	Log feri	smoking	alchol	kidney disease	DM	CGN	Nephroscrelosis	others	DM	HTN	CVD	ALL death	Cause	Obserbation	CVD death
1	68	F	0.5	146	57.5	26.975	102.749	0	6.10221	0	1	60	8.95	4.1	11.4	140	40	117	8.6	9.3	5.2	116	60	0.89	68	299	22.7425	98.6	1.99388	0	0	1	1	0	0	0	1	0	1	0	pneumonia	2.7863	1
2	50	M	0.5	170	85	29.4118	99.771	0	8.11359	0	1	53	9.09	3.9	11.6	133	37	84	8	8.2	5.8	165	292	0.07	58	288	20.1389	40	1.60206	1	1	1	1	0	0	0	1	1	1	1		5.59452	1
3	76	M	0.5	167	65.5	23.486	98.282	0	12.2683	0	1	51	9.35	3.8	11.2	122	40	71	8.7	8.4	5.4	114	45	0.13	82	253	32.4111	45.9	1.66181	0	0	3	0	0	1	0	0	1	1	1		7.06849	1
4	71	F	0.5	155	57.5	23.9334	96.793	0	12.4224	0	1	48	6.18	3.7	11.2	172	54	102	2.4	8.1	6	111	126	0.09	47	219	21.4612	52.4	1.71933	1	0	1	1	0	0	0	1	1	1	1		1.7863	1
5	72	M	0.5	167	54.5	19.5418	99.5785	0	15.8786	1	3	42	7.93	4.2	10.4	173	66	41	7.2	9.9	4.1	77	16	0.18	63	278	22.6619	53.7	1.72997	0	0	3	0	0	1	0	0	1	1	1		6.52055	1
6	69	F	0.5	149	45	20.2694	99.4686	0	16.3934	1	3	62	8.68	4.1	12.2	182	51	128	6.8	10	4.6	130	30	0.15	27	244	11.0656	107	2.02938	0	1	4	0	0	0	1	0	1	1	1		7.11781	1
7	46	F	0.5	155	55.5	23.1009	92.326	0	18.3234	1	3	69	7.45	3.4	11.8	161	56	109	7.4	8.5	5.6	162	28	0.04	39	280	13.9286	12.5	1.09691	0	0	1	1	0	0	0	1	1	1	1		2.07123	1
8	68	M	0.5	167	44.5	15.9561	82.3591	1	6.56114	0	2	54	9.99	3.5	13.7	182	48	78	7.3	8.5	4.7	114	24	0.48	65	198	32.8283	249	2.3962	0	0	2	0	1	0	0	0	1	1	0	unknown	0.476712	1
9	69	M	0.5	171	57.5	19.6642	89.3875	1	7.1799	0	2	69	8.3	3.5	10.9	206	48	84	8.8	8.3	5.8	90	84	0.03	37	243	15.2263	10.4	1.01703	1	1	3	0	0	1	0	1	1	0	1		4.60548	1
10	60	M	0.5	175	70.5	23.0204	90.837	1	14.9309	1	4	49	8.15	3.3	11.4	93	31	180	6.8	7.2	4.7	220	134	0.09	30	295	10.1695	7.5	0.875061	1	1	1	1	0	0	0	1	1	1	1		2.34247	1
11	71	F	0.5	156	37	15.2038	85.4001	1	40.4142	1	4	64	7.37	3.8	10.7	150	53	59	9.4	9.1	4.6	138	9	0.55	25	289	8.65052	33.6	1.52634	1	1	3	0	0	1	0	0	1	0	0	PK	1.19452	1
12	45	M	0.49589	168	77.5	27.4589	96.793	0	3.05603	0	1	58	9.37	3.7	9.5	100	29	86	6.1	7.2	5.5	89	104	0.03	57	225	25.3333	98.9	1.9952	0	0	1	1	0	0	0	1	1	1	1		2.70411	1
13	19	M	0.49589	172	64.3	21.7347	108.202	0	4.86003	0	1	56	14.21	4.5	12.8	118	40	85	7.4	9.7	5.1	97	92	0.02	138	203	67.9803	116	2.06446	0	0	2	0	1	0	0	0	1	0	1		8.36438	1
14	75	M	0.49589	169	69	24.1588	102.749	0	6.72344	0	1	37	4.78	4.1	9.7	126	35	99	6.4	8.1	3.5	132	70	0.46	50	194	25.7732	126	2.10037	1	0	3	0	0	1	0	0	1	0	1		2.28219	1
15	24	M	0.49589	163	50	18.8189	96.7194	0	7.5	0	1	49	11.17	4.1	12	141	55	37	4.2	9	3.2	89	394	0.01	77	300	25.6667	88.3	1.94596	0	1	2	0	1	0	0	0	1	0	1		9.15068	1
16	74	M	0.49589	159	62.5	24.7221	99.771	0	20.2105	1	3	47	4.61	3.9	9.5	146	32	157	8.8	9.1	3.4	106	370	0.33	29	281	10.3203	13.4	1.1271	1	0	1	1	0	0	0	1	1	1	1		2.54247	1
17	77	M	0.49589	160	62	24.2188	93.815	0	43.0108	1	3	39	6.79	3.5	6	111	31	95	5.1	8.4	4	96	78	0.96	60	219	27.3973	826	2.91698	0	0	1	1	0	0	0	1	1	1	0	meningitis	3.55342	1
18	48	M	0.49589	170	54.5	18.8581	89.3487	1	3.82263	0	2	72	9.36	3.6	10.8	144	45	219	4.1	9.6	4.5	215	19	0.15	121	267	45.3184	159	2.2014	0	1	1	1	0	0	0	1	1	0	1		2.07397	1
19	46	M	0.49589	176	84.5	27.2792	90.837	1	11.7365	0	4	60	8.24	3.3	12.1	183	49	166	7.5	8.2	6.1	94	204	0.16	35	243	14.4033	45.6	1.65896	1	1	1	1	0	0	0	1	1	1	1		1.82466	1
20	61	M	0.49589	160	48.5	18.9453	91.003	1	15.273	1	4	58	11.23	3.7	10.8	190	49	91	9.8	8.3	5.7	84	288	0.29	43	221	19.457	67.5	1.8293	0	0	4	0	0	0	1	0	1	1	1		2.99452	1
21	73	M	0.49863	173	64	21.3839	95.6253	0	2.34962	0	1	82	10.49	3.7	13.3	202	33	187	3.1	9.4	5.6	100	24	0.31	55	282	19.5035	142	2.15229	0	0	2	0	1	0	0	0	1	1	1		5.0274	1
22	72	F	0.49863	150	54.5	24.2222	93.815	0	3.93185	0	1	93	7.78	3.5	10.5	173	44	79	11.5	9.3	5.2	128	27	0.35	58	207	28.0193	284	2.45332	0	0	2	0	1	0	0	0	1	1	1		10.4356	1
23	44	M	0.49863	170	75	25.9516	95.304	0	4.63768	0	1	69	10.83	3.6	11.5	170	42	111	9.1	7.7	5.3	114	73	0.29	39	266	14.6617	10.5	1.02119	0	1	3	0	0	1	0	0	1	1	1		3.14795	1
24	57	M	0.49863	158	80	32.0461	101.26	0	9.70874	0	1	83	11.67	4	10.3	174	44	177	6.5	8.6	7.3	160	25	0.28	59	288	20.4861	34.8	1.54158	0	0	1	1	0	0	0	1	1	1	1		1.90137	1
25	69	M	0.49863	165	55	20.202	99.341	0	13.751	1	3	46	8.03	4.1	11.9	219	72	83	7.6	8.8	4.5	145	13	0.12	61	247	24.6964	92.2	1.96473	0	1	2	0	1	0	0	0	1	1	1		3.74247	1
26	76	M	0.49863	155	55.5	23.1009	95.304	0	14.4788	1	3	41	5.84	3.6	11.2	187	52	97	7.9	8.3	4.2	107	258	0.08	33	248	13.3065	22.3	1.3483	0	0	3	0	0	1	0	0	1	0	1		2.47671	1
27	80	M	0.49863	170	71.5	24.7405	95.304	0	14.6365	1	3	59	9.09	3.6	8.6	120	32	117	7.5	7.7	4.9	125	126	0.47	96	204	47.0588	72.3	1.85914	1	1	1	1	0	0	0	1	1	1	1		10.7041	1
28	81	M	0.49863	166	68.5	24.8585	89.348	1	10.6171	0	4	62	12.32	3.2	11	111	62	52	3.7	8	4.7	122	301	0.02	67	279	24.0143	11.2	1.04922	0	1	3	0	0	1	0	0	0	0	1		2.99178	1
29	63	M	0.49863	166	50.5	18.3263	88.3407	1	13.3123	1	4	68	9.66	3.6	11.9	117	42	75	8.3	8	6.3	239	169	0.03	43	280	15.3571	31.1	1.49276	1	1	1	1	0	0	0	1	1	1	1		2.07123	1
30	64	M	0.49863	161	50	19.2894	90.1661	1	13.7931	1	4	44	7	3.6	11.6	165	50	109	7.8	8.4	5.2	88	104	0.05	47	271	17.3432	39.6	1.5977	0	0	3	0	0	1	0	0	1	1	1		2.16712	1
31	76	F	0.49863	150	42	18.6667	81.5408	1	15.7418	1	4	77	9.98	3.1	12.1	186	62	85	7.8	8.2	4.2	89	210	0.07	87	283	30.742	41.3	1.61595	0	0	2	0	1	0	0	0	1	0	1		2.53151	1
32	78	M	0.50137	155	56.5	23.5172	96.793	0	3.68732	0	1	58	5.95	3.7	10.8	226	64	193	6.3	8.5	5.4	133	265	0.07	81	238	34.0336	73.1	1.86392	0	0	1	1	0	0	0	1	1	0	1		2.1863	1
33	67	M	0.50137	167	58.5	20.976	96.3411	0	13.7363	1	3	55	9.02	3.8	11.2	108	44	71	9.2	9	5.5	87	11	0.03	101	229	44.1048	97.2	1.98767	0	0	1	1	0	0	0	1	1	1	0	HF	7.70411	0
34	65	M	0.50137	167	63	22.5896	90.837	1	14.43	1	4	32	6.08	3.3	9.9	214	30	274	5.9	7.9	3	118	338	0.54	73	191	38.2199	123	2.08991	0	0	1	1	0	0	0	1	1	1	0	HF	0.578082	0
35	75	F	0.50411	145	58.5	27.824	96.793	0	13.7363	1	3	60	8.48	3.7	11.2	200	44	137	7.2	9.2	5.2	106	33	0.04	110	253	43.4783	211	2.32428	0	0	2	0	1	0	0	0	1	1	1		2.07123	1
36	65	M	0.50411	165	59	21.6713	90.2139	1	5.60303	0	2	60	6.93	3.3	12.1	143	49	72	3.7	8.1	5.6	88	126	0.1	68	234	29.0598	17.8	1.25042	0	0	1	1	0	0	0	1	1	1	1		1.16164	1
37	76	M	0.506849	157	48	19.4734	94.982	0	3.84221	0	1	39	4.81	3.9	12.2	173	38	127	7	8.5	3.6	151	176	0.22	74	199	37.1859	211	2.32428	0	0	1	1	0	0	0	1	1	1	0	AP	7.16986	0
38	60	M	0.509589	160	42.5	16.6016	95.4945	0	4.64396	0	1	58	10.92	4.3	11.4	159	45	115	6.5	9.1	4.9	155	197	0.09	83	203	40.8867	218	2.33846	1	1	2	0	1	0	0	0	1	0	1		8.82192	1
39	71	M	0.509589	170	71.5	24.7405	99.771	0	5.72155	0	1	65	10.75	3.9	11	143	38	112	9	8	6	184	263	0.07	27	231	11.6883	63.7	1.80414	0	1	1	1	0	0	0	1	1	0	1		2.95616	1
40	64	F	0.509589	160	73	28.5156	98.282	0	6.16438	0	1	54	6.27	3.8	10	245	34	350	8.6	8.2	4.5	94	229	0.72	72	240	30	175	2.24304	1	1	4	0	0	0	1	1	1	1	0	Sepsis	2.66027	1
41	69	M	0.509589	162	53	20.1951	87.4159	1	4.04313	0	2	40	6.97	3.3	10.5	140	56	122	9	8	3.8	94	103	0.85	104	259	40.1544	172	2.23553	0	0	2	0	1	0	0	0	1	0	0	MK	0.413699	1
42	80	M	0.509589	159	55.5	21.9532	90.837	1	17.6263	1	4	56	11.08	3.3	9.2	136	27	63	5.9	10.1	5.9	118	13	0.35	45	188	23.9362	208	2.31806	0	0	2	0	1	0	0	0	1	1	1		2.68767	1
43	81	F	0.509589	147	45.5	21.056	87.5588	1	22.4775	1	4	45	5.14	3.2	8.8	123	43	78	5.6	8.6	3.8	95	58	0.11	51	239	21.3389	66.7	1.82413	0	0	2	0	1	0	0	0	1	1	0	HF	4.36986	0
44	77	F	0.509589	157	51.5	20.8933	81.2944	1	36.4078	1	4	60	7.27	2.8	6.4	92	24	92	6.8	8.4	5	108	268	6.08	14	161	8.69565	277	2.44248	1	0	3	0	0	1	0	0	1	1	0	SAH	1.97808	0
45	42	M	0.512329	170	55	19.0311	100.1	0	7.37101	0	1	55	9.8	4.3	11.1	137	54	77	7.6	10.9	4.6	100	176	0.22	76	221	34.3891	28.4	1.45332	0	1	2	0	1	0	0	1	1	1	1		6.40822	1
46	63	M	0.512329	170	70.5	24.3945	93.815	0	10.0519	0	1	69	12.77	3.5	12.7	123	34	98	5.2	7.9	6.5	94	41	0.17	24	296	8.10811	5	0.69897	0	1	4	0	0	0	1	0	1	1	1		1.82466	1
47	80	M	0.512329	149	47.5	21.3954	92.6691	0	17.2249	1	3	75	8.82	3.5	11	202	62	71	7.9	7.6	6.7	128	172	0.13	119	268	44.403	17.9	1.25285	1	0	3	0	0	1	0	0	1	0	1		7.15616	1
48	80	F	0.512329	150	64.5	28.6667	75.947	1	7.50188	0	2	40	6.64	2.3	9.3	100	33	83	7.9	6.9	4.8	126	214	11.13	10	126	7.93651	79.7	1.90146	0	0	3	0	0	1	0	0	1	0	0	pneumonia	0.60274	1
49	68	M	0.515068	168	84.5	29.9391	101.26	0	2.16481	0	1	60	3.97	4	12.3	129	44	74	6.4	7.9	4.9	119	170	0.1	69	236	29.2373	35	1.54407	1	1	1	1	0	0	0	1	1	1	1		1.7863	1
50	52	F	0.515068	151	39	17.1045	91.9808	0	19.9154	1	3	65	10.67	4	10.3	170	72	54	7.4	9.5	6.6	94	44	0.03	37	322	11.4907	9.7	0.986772	0	0	3	0	0	1	0	0	1	1	1		2.28219	1
51	72	M	0.515068	162	54.5	20.7667	91.4772	0	22.0183	1	3	46	6.2	3.5	10	114	39	49	3.5	8.3	6	271	81	1.05	22	307	7.16612	63.5	1.80277	0	0	1	1	0	0	0	1	1	1	0	sudden death	4.85205	0
52	67	M	0.515068	162	52	19.8141	94.1386	0	22.8484	1	3	11	4.02	3.8	10.1	165	31	165	7	8.6	4.1	149	63	0.2	56	152	36.8421	343	2.53529	0	1	1	1	0	0	0	1	1	1	0	sepsis	4.95068	1
53	73	F	0.515068	150	51	22.6667	90.837	1	16.3399	1	4	40	5.56	3.3	7.2	158	51	112	7.5	8.2	4.4	83	73	1.75	28	206	13.5922	458	2.66087	0	0	1	1	0	0	0	1	1	0	0	colon cancer	0.89589	1
54	40	M	0.517808	165	59	21.6713	108.082	0	0	0	1	41	4.13	4.5	12	199	65	92	7.4	8.9	4.2	71	130	0.05	65	290	22.4138	31	1.49136	1	1	2	0	1	0	0	0	1	1	1		11.5288	1
55	52	F	0.517808	162	64	24.3865	95.304	0	2.97934	0	1	64	7.78	3.6	11.8	204	60	109	6.9	8.5	6.7	157	80	0.03	70	241	29.0456	68.8	1.83759	0	0	1	1	0	0	0	1	1	1	1		4.30411	1
56	70	M	0.517808	165	87.5	32.1396	96.793	0	4.99307	0	1	50	4.71	3.7	10.3	181	37	431	6.9	7.8	3.9	280	184	0.33	48	289	16.609	32.2	1.50786	1	1	3	0	0	1	0	0	1	1	1		9.78082	1
57	60	M	0.517808	163	58.5	22.0181	98.282	0	6.30517	0	1	66	9.43	3.8	12.2	147	45	231	5.1	9.7	6	142	13	0.16	73	227	32.1586	135	2.13033	1	1	1	1	0	0	0	1	1	0	0	pneumonia	8.79452	1
58	68	M	0.517808	163	58	21.83	92.0037	0	6.51985	0	1	48	7.68	3.4	11.9	149	41	74	5.2	8.1	5.5	123	208	0.03	21	202	10.396	39.6	1.5977	0	1	1	1	0	0	0	1	1	1	1		5.69589	1
59	69	F	0.517808	156	56.5	23.2166	101.26	0	13.1646	0	1	48	3.41	4	12.1	152	50	83	7	8.4	5	84	194	0.1	25	266	9.3985	48.9	1.68931	0	0	1	1	0	0	0	1	1	1	1		6.73425	1
60	53	M	0.517808	165	53.5	19.6511	87.8737	1	5.98131	0	2	64	7.14	3.4	12.5	139	43	115	6.9	7.8	4.8	88	191	0.18	58	163	35.5828	615	2.78888	0	0	4	0	0	0	1	0	1	1	1		4.39452	1
61	85	M	0.517808	162	51.5	19.6235	84.8435	1	7.53264	0	2	50	2.37	3.2	11.6	146	35	52	10.1	7.8	3.4	215	74	1.47	51	183	27.8689	156	2.19312	0	0	1	1	0	0	0	1	1	1	0	HF	1.91781	0
62	61	M	0.517808	171	56	19.1512	88.4152	1	7.87815	0	2	66	8.31	3.5	10.2	149	41	67	6.7	8.7	5.8	117	131	0.11	42	212	19.8113	139	2.14301	1	0	1	1	0	0	0	1	1	1	1		4.3589	1
63	79	M	0.517808	160	43	16.7969	82.4637	1	8.86874	0	4	46	7.24	3.4	11.8	145	33	131	6.9	9.2	4.7	153	12	0.74	58	183	31.694	321	2.50651	0	0	2	0	1	0	0	0	1	1	0	HF	2.86849	0
64	75	M	0.517808	157	49	19.8791	88.3059	1	15.1172	1	4	64	5.4	3.4	10.8	199	59	118	9.3	7.1	4.1	116	126	0.02	27	318	8.49057	33.9	1.5302	1	0	1	1	0	0	0	1	1	0	1		2.78082	1
65	76	F	0.517808	156	39	16.0256	88.4469	1	19.8939	1	4	48	6.91	3.9	11.6	188	56	94	5.6	8.5	3.2	119	27	0.03	75	222	33.7838	131	2.11727	0	0	2	0	1	0	0	0	1	1	0	sudden death	8.14795	0
66	54	M	0.520548	168	84.5	29.9391	102.749	0	3.5503	0	1	43	6.4	4.1	10	136	47	66	6.5	7.7	4.3	177	433	0.03	99	243	40.7407	31.1	1.49276	0	0	1	1	0	0	0	1	1	1	1		1.12329	1
67	75	M	0.520548	164	60	22.3081	99.771	0	5.90551	0	1	56	7.51	3.9	12.7	166	30	150	8.1	8.6	6.1	170	332	0.08	108	240	45	92	1.96379	1	0	1	1	0	0	0	1	1	1	1		3.69863	1
68	74	F	0.520548	173	63.5	21.2169	93.8196	0	12.7687	0	1	43	7.14	3.6	11.1	124	32	82	6.1	8.6	5.3	180	25	1.06	18	232	7.75862	48.3	1.68395	0	0	1	1	0	0	0	1	1	0	0	Sepsis	0.506849	1
69	88	F	0.520548	140	42	21.4286	97.1989	0	18.797	1	3	50	3.39	3.8	11.4	138	39	131	1.6	8.5	4.5	94	877	0.05	38	312	12.1795	30.2	1.48001	0	0	2	0	1	0	0	0	1	1	0	sudden death	2.95342	0
70	72	M	0.523288	159	55.5	21.9532	93.815	0	3.52526	0	1	65	7.23	3.5	11.5	148	30	172	5.8	8.4	4.5	143	76	0.22	77	202	38.1188	220	2.34242	1	0	1	1	0	0	0	1	1	0	1		2.78356	1
71	82	M	0.523288	156	49.8	20.4635	93.8807	0	17.2117	1	3	37	8.28	3.7	10.5	168	41	115	5.9	8.2	3.7	105	227	0.06	90	229	39.3013	108	2.03342	0	0	1	1	0	0	0	1	1	1	0	pneumonia	1.06301	1
72	70	M	0.526027	157	59.5	24.1389	99.771	0	0	0	1	66	3.82	3.9	10.5	236	26	254	9.1	8.3	3.4	154	242	0.43	92	260	35.3846	157	2.1959	1	1	1	1	0	0	0	1	1	1	1		4.95068	1
73	53	F	0.526027	158	76.5	30.6441	102.749	0	10.2302	0	1	78	10	4.1	11.5	249	100	83	8.3	9.3	5.5	79	153	0.02	78	268	29.1045	139	2.14301	0	0	2	0	1	0	0	0	1	0	1		7.15616	1
74	85	F	0.526027	140	35.5	18.1122	92.4019	0	11.5763	0	1	62	6.18	3.9	7.3	181	58	130	6.9	8.4	4.5	103	119	0.09	44	254	17.3228	69	1.83885	0	0	2	0	1	0	0	0	1	1	1		4.83562	1
75	41	F	0.526027	156	53	21.7784	97.862	0	17.5063	1	3	44	10.26	3.8	9.7	144	60	125	7.9	8.6	5.4	101	367	0.41	21	366	5.7377	19.5	1.29003	1	1	4	0	0	0	1	0	1	0	1		2.82192	1
76	72	M	0.528767	164	76.5	28.4429	101.26	0	5.07099	0	1	44	4.1	4	11.6	183	32	214	9.7	8.8	2.9	82	110	0.11	112	262	42.7481	59	1.77085	1	0	2	0	1	0	0	0	1	1	0	arrythmia	5.16986	0
77	71	M	0.528767	165	63	23.1405	92.326	0	6.26566	0	1	38	8.72	3.4	11.4	124	30	70	7.2	8.5	5.3	143	140	0.12	66	223	29.5964	66.3	1.82151	1	1	1	1	0	0	0	1	1	0	1		1.75616	1
78	56	M	0.528767	173	69.5	23.2216	104.238	0	8.65473	0	1	63	14.05	4.2	13.3	151	31	311	6.9	9	7.5	200	12	0.08	30	320	9.375	7.3	0.863323	0	0	1	1	0	0	0	1	1	0	1		4.6411	1
79	63	M	0.528767	165	72.5	26.6299	98.282	0	9.85222	0	1	56	8.06	3.8	12.6	111	24	362	7.1	9.1	4.6	107	48	0.07	73	312	23.3974	15.7	1.1959	0	0	1	1	0	0	0	1	1	0	1		3.45479	1
80	66	M	0.528767	164	54	20.0773	97.6157	0	12.6622	0	1	52	4.97	4	11.7	127	28	126	7.8	8.2	4.5	105	52	0.03	55	312	17.6282	7.5	0.875061	1	1	1	1	0	0	0	1	1	1	1		3.53151	1
81	21	M	0.528767	173	55.5	18.5439	91.7311	0	16.5472	1	3	51	10.96	3.8	9.8	144	37	47	7.3	8.2	5.2	95	242	1.13	81	205	39.5122	991	2.99607	0	1	4	0	0	0	1	0	1	0	1		7.70411	1
82	72	F	0.528767	162	51	19.433	88.9494	1	7.2324	0	2	50	6.56	3.5	12.2	161	36	208	6.8	8.5	4.9	318	164	0.06	61	161	37.8882	136	2.13354	0	0	1	1	0	0	0	1	1	1	0	PK	1.84384	1
83	77	F	0.528767	150	48	21.3333	85.1064	1	15.1515	1	4	63	5.93	3	11	142	70	47	5.3	7.6	3.7	79	196	0.03	52	290	17.931	27	1.43136	0	0	3	0	0	1	0	0	1	1	1		2.56986	1
84	70	M	0.528767	162	51.5	19.6235	69.9535	1	16.0328	1	4	48	6.33	2.2	10.9	139	25	122	4.4	10.5	2.9	88	10	4.8	34	166	20.4819	349	2.54283	0	0	2	0	1	0	0	0	1	1	0	stroke	0.813699	0
85	37	M	0.534247	175	81	26.449	101.26	0	13.3467	0	1	45	9.76	4	11.1	166	63	81	9	9.2	6.2	154	23	2.15	78	272	28.6765	72.5	1.86034	0	0	4	0	0	0	1	0	0	0	0	peritonitis	2.29315	1
86	85	F	0.539726	155	37	15.4006	78.3282	1	23.166	1	4	50	6.2	3.3	10.5	128	43	67	7	11	4.1	114	25	0.08	24	264	9.09091	49.4	1.69373	0	0	1	1	0	0	0	1	1	1	0	MI	5.70685	0
87	59	M	0.542466	162	68.8	26.2155	95.304	0	6.35019	0	1	45	3.23	3.6	10.3	210	29	352	9.4	9.1	4.7	285		3.26	52	221	23.5294	103	2.01284	1	1	1	1	0	0	0	1	1	1	1		6.76438	1
88	72	M	0.545205	159	57	22.5466	101.26	0	5.3569	0	1	60	6.38	4	13.1	149	50	88	8.2	8.2	6.3	298	260	0.04	77	199	38.6935	200	2.30103	1	0	1	1	0	0	0	1	1	1	1		0.263014	1
89	77	M	0.547945	156	51.5	21.1621	92.2267	0	15.4652	1	3	55	4.81	3.5	11.3	137	41	103	2.6	8.2	4.1	114	269	0.31	68	322	21.118	25.6	1.40824	1	0	3	0	0	1	0	0	1	1	1		2.64658	1
90	84	M	0.547945	169	50.6	17.7165	84.2068	1	17.1025	1	4	55	5.34	3.4	10.4	89	36	88	7.6	7.4	5.6	236	143	0.53	21	223	9.41704	98.7	1.99432	0	0	1	1	0	0	0	1	1	1	1		4.29315	1
91	56	M	0.586301	174	64.5	21.304	99.9408	0	3.05998	0	1	35	3.32	4	11.4	157	36	169	8	9	3.9	97	148	0.08	126	200	63	204	2.30963	1	0	2	0	1	0	0	0	1	1	1		12.2384	1
92	59	M	0.594521	173	57.5	19.2121	88.5307	1	6.38213	0	2	36	6.61	3.5	10.9	165	58	142	6.6	8	5	192	23	0.56	125	122	102.459	271	3.43297	0	0	1	1	0	0	0	1	1	0	1		9.03288	1
93	29	M	0.610959	171	64.5	22.0581	107.216	0	10.9012	0	1	76	18.25	4.4	12.8	179	29	482	4.4	9.5	8.1	75	14	0.11	50	239	20.9205	193	2.28556	1	1	3	0	0	1	0	0	1	1	1		6.13973	1
94	65	M	0.717808	171	72.5	24.794	95.304	0	3.16678	0	1	51	7.06	3.6	9.8	131	31	138	6.7	9.9	4.6	153	23	0.25	81	180	45	381	2.58092	0	0	1	1	0	0	0	1	1	1	1		5.45205	1
95	64	F	0.758904	148	55	25.1096	98.282	0	11.8577	0	1	83	9.15	3.8	9.2	160	50	107	6.6	9.5	6.9	217	106	0.08	31	399	7.76942	11.8	1.07188	0	0	1	1	0	0	0	1	1	1	1		4.46849	1
96	45	M	0.761644	163	51	19.1953	98.9218	0	19.6078	1	3	59	9.96	4.2	9	144	84	48	6.7	8.6	6.4	86	186	0.01	53	272	19.4853	35.1	1.54531	0	0	2	0	1	0	0	0	1	0	1		4.54795	1
97	58	F	0.90411	152	61	26.4024	95.304	0	3.4153	0	1	78	5.34	3.6	10.8	233	60	147	7.8	9	5.1	448	158	0.13	48	258	18.6047	129	2.11059	0	0	1	1	0	0	0	1	1	1	1		7.21096	1
98	62	M	0.994521	158	61	24.4352	99.771	0	3.323	0	1	44	6.43	3.9	11.1	170	37	311	10	8.3	3.7	150	205	0.19	94	211	44.5498	234	2.36922	1	1	1	1	0	0	0	1	1	1	0	atroke	9.72329	0
99	74	F	1.10137	149	41	18.4676	94.5646	0	9.54401	0	1	40	4.33	4	11.5	176	43	128	6.5	9	3.9	120	29	0.08	56	234	23.9316	60.5	1.78176	0	0	2	0	1	0	0	0	1	1	1		10.1123	1
100	56	F	1.3589	154	49	20.6612	97.2333	0	9.3711	0	1	68	9.47	3.9	9.8	129	42	67	7	9.4	6.4	95	132	0.08	55	239	23.0126	157	2.1959	1	0	1	1	0	0	0	1	1	1	1		7.69041	1
101	76	F	1.50411	148	39.6	18.0789	90.8497	1	11.8371	0	4	56	8.24	3.8	9.6	183	52	128	5.7	8.1	5.7		155	0.13	55	218	25.2294	138	2.13988	0	0	3	0	0	1	0	0	1	0	0	HCC	0.452055	1
102	78	F	1.62466	151	55.5	24.341	98.282	0	18.72	1	3	63	9.33	3.8	7.7	116	32	84	4	8.5	4.6	94	113	0.58	36	245	14.6939	102	2.0086	0	0	1	1	0	0	0	1	1	1	1		3.71233	1
103	74	M	1.66301	164	72	26.7698	95.304	0	5.2521	0	1	60	7.12	3.6	11.9	119	36	99	4.8	8.6	4.7	127	51	0.06	101	230	43.913	277	2.44248	0	0	1	1	0	0	0	1	1	0	0	HF	6.48493	0
104	63	M	1.67397	166	55	19.9594	81.0131	1	14.1066	1	4	57	10.89	2.9	11.6	108	41	67	8	9	7.2		127	4.26	72	182	39.5604	292	2.46538	1	0	3	0	0	1	0	0	1	0	0	pneumonia	0.852055	1
105	67	M	1.69589	163	65.3	24.5775	98.282	0	0	0	1	74	6.92	3.8	11.7	165	23	214	8	9.9	5.3	120	29	1.25	84	212	39.6226	399	2.60097	1	0	1	1	0	0	0	0	1	1	1		12.2356	1
106	71	M	1.71507	163	48.5	18.2544	91.1823	1	8.28424	0	2	74	10.87	3.8	11.2	116	69	55	6.1	9.9	3.8	105	64	0.02	68	213	31.9249	69.9	1.84448	1	1	2	0	1	0	0	0	1	0	1		10.1	1
107	45	F	1.87945	165	64.2	23.5813	101.26	0	12.4059	0	1	63	14.29	4	11.3	167	47	118	8.4	9.6	6.3	89	30	0.07	27	261	10.3448	19.1	1.28103	0	0	2	0	1	0	0	0	1	0	1		5.69863	1
108	73	F	2.0137	144	49	23.6304	92.326	0	4.83351	0	1	55	9.45	3.4	9.5	170	24	294	7.6	7.8	5.4	129	234	2.76	34	223	15.2466	123	2.08991	0	0	2	0	1	0	0	0	1	1	1		2.16712	1
109	76	M	2.07671	166	52.5	19.0521	91.2054	1	4.12088	0	2	47	10.53	3.7	10.4	141	44	112	6.7	9.1	3.8	152	110	0.08	63	190	33.1579	178	2.25042	0	0	3	0	0	1	0	0	1	1	0	HCC	6.0411	1
110	67	M	2.09863	164	58.5	21.7504	100.787	0	3.73413	0	1	57	11.26	4	10.3	178	66	93	6.7	8.9	4.8	105	286	0.03	54	217	24.8848	91.6	1.9619	0	0	2	0	1	0	0	0	1	1	1		12.2384	1
111	51	F	2.10685	158	52	20.83	99.0423	0	3.76254	0	1	71	8.47	4	11.5	181	41	127	8.6	9.4	5.1	162	75	0.06	75	256	29.2969	75.5	1.87795	0	1	1	1	0	0	0	1	1	1	1		12.2384	1
112	66	M	2.35616	172	83	28.0557	101.26	0	6.63203	0	1	55	11.75	4	10.9	123	25	98	8.1	8.1	5.2	86	148	0.19	58	252	23.0159	57.6	1.76042	0	0	1	1	0	0	0	1	1	0	1		2.73151	1
113	77	M	2.3863	158	47.2	18.9072	89.4418	1	16.1421	1	4	81	10.16	3.6	10.5	123	46	81	5.3	8.7	7.7	98	20	0.18	59	246	23.9837	39.3	1.59439	1	0	2	0	1	0	0	0	1	1	0	pneumonia	3.21644	1
114	72	F	2.4	149	44	19.8189	97.1259	0	10.3306	0	1	95	10.64	4	9.9	174	53	44	8	9.6	6.6	119	20	0.04	53	194	27.3196	115	2.0607	0	0	2	0	1	0	0	0	1	1	1		7.03014	1
115	54	M	2.74795	167	57.5	20.6174	98.6394	0	16.6512	1	3	63	13.05	4	9.4	116	43	128	7.1	10.1	5.9	142	81	0.18	52	277	18.7726	79.8	1.902	0	0	2	0	1	0	0	0	1	1	1		3.45479	1
116	53	F	2.76164	151	44.5	19.5167	99.531	0	4.6387	0	1	70	8.72	4.2	10.9	213	74	130	5.5	9.2	4.4	244	51	0.03	65	221	29.4118	290	2.4624	0	0	1	1	0	0	0	1	1	0	0	HF	11.8932	0
117	78	F	2.92877	147	55.5	25.6837	90.837	1	17.0697	1	4	27	6.29	3.3	9.5	104	16	138	4	8.5	3.9	128	9	2.25	41	157	26.1146	171	2.233	0	0	1	1	0	0	0	1	1	1	0	Sepsis	0.761644	1
118	44	F	2.98904	154	49	20.6612	82.3433	1	10.5559	0	4	53	11.78	2.9	8.7	148	41	78	8.3	8.2	5.7	107	91	0.38	37	159	23.2704	89.9	1.95376	0	0	1	1	0	0	0	1	1	0	1		12.2356	1
119	55	M	2.99178	162	54.5	20.7667	106.367	0	7.93931	0	1	82	14.77	4.5	10.4	132	44	108	6.5	10.3	5	103	27	0.09	50	258	19.3798	92.3	1.9652	1	0	2	0	1	0	0	0	1	0	1		12.2356	1
120	59	M	3.23562	153	49.5	21.1457	96.6627	0	16.835	1	3	56	10.51	3.8	10.8	165	60	86	3.2	9.9	5	155	117	0.07	57	211	27.0142	153	2.18469	0	0	2	0	1	0	0	0	1	0	1		6.74795	1
121	76	M	3.25479	159	41.5	16.4155	81.7408	1	9.68158	0	4	62	10.27	3.4	11.2	144	46	44	8.1	9	4.9	202	27	0.9	28	158	17.7215	112	2.04922	0	0	2	0	1	0	0	0	1	1	0	pneumonia	0.956164	1
122	38	F	3.27123	158	50	20.0288	103.48	0	8.57143	0	1	99	10.95	4.4	10.5	161	67	60	7.5	8.6	10.1	255	78	0.07	40	214	18.6916	116	2.06446	0	1	1	1	0	0	0	1	1	1	1		12.2384	1
123	73	F	3.32055	151	33.5	14.6923	85.9197	1	6.45809	0	2	74	8.14	3.9	10.4	158	59	74	9.5	9.2	3.8	85	12	0.02	60	315	19.0476	41.1	1.61384	0	0	2	0	1	0	0	0	1	1	0	HF	3.75616	0
124	55	F	3.50685	163	65	24.4646	98.282	0	13.7091	0	1	61	8.59	3.8	10.1	159	40	102	6	9.3	3.9	73	181	0.57	36	197	18.2741	223	2.3483	0	0	3	0	0	1	0	0	1	1	1		5.2274	1
125	51	M	3.57534	165	61	22.4059	99.771	0	6.35953	0	1	66	13.85	3.9	11.6	123	22	188	8.6	8.4	5.4	227	215	0.02	65	213	30.5164	150	2.17609	1	0	1	1	0	0	0	1	1	0	1		8.22192	1
126	58	M	3.58356	156	46.5	19.1075	89.8214	1	8.2713	0	2	75	9.96	3.6	11.7	117	32	114	9.1	9.6	4.5	244	16	0.3	48	218	22.0183	138	2.13988	1	1	1	1	0	0	0	1	1	1	0	Sepsis	6.34795	1
127	38	M	3.61918	166	64	23.2254	107.216	0	6.22235	0	1	88	17.93	4.4	11.3	168	50	134	4.5	9.3	6.4	86	175	0.15	108	235	45.9574	139	2.14301	1	1	2	0	1	0	0	0	1	0	1		12.2384	1
128	71	M	3.64384	166	67	24.3141	93.815	0	9.04568	0	1	65	8.95	3.5	9.9	103	22	130	8.1	7.4	5.4	171	208	0.23	42	225	18.6667	66	1.81954	1	0	1	1	0	0	0	0	1	1	1		3.64384	1
129	85	M	3.7589	156	47.5	19.5184	92.0893	0	10.2975	0	1	50	7.03	3.7	9.2	112	27	66	6.3	8.2	4.9	120	253	0.1	58	219	26.484	110	2.04139	0	0	3	0	0	1	0	0	1	1	1		2.91233	1
130	57	F	3.83562	161	51	19.6752	90.8974	1	8.65052	0	2	58	8.81	3.6	10.2	131	36	134	7	9.3	5.3	122	45	0.35	55	213	25.8216	91.8	1.96284	0	0	1	1	0	0	0	1	1	1	0	Sepsis	9.82466	1
131	38	M	3.85479	169	82	28.7105	99.771	0	4.81386	0	1	87	13.64	3.9	11.4	141	28	184	8	9.4	6.9	154	151	0.28	68	193	35.2332	160	2.20412	0	0	1	1	0	0	0	1	0	0	1		12.2384	1
132	70	M	3.88219	161	70	27.0051	101.26	0	13.9752	1	3	82	12.39	4	9.2	186	31	184	7	9.1	5.2	200	72	0.23	42	241	17.4274	149	2.17319	1	0	1	1	0	0	0	1	1	1	0	AMI	2.45753	0
133	72	M	3.89315	167	64.5	23.1274	86.37	1	11.3443	0	4	35	8.07	3	12.3	190	42	110	6.3	7.9	3.9	157	128	8.66	50	208	24.0385	68.9	1.83822	0	1	1	1	0	0	0	1	1	1	1		2.52877	1
134	50	F	4.07397	159	59	23.3377	105.727	0	4.01427	0	1	89	13.09	4.3	9.5	177	63	43	7	9.5	6.5	91	192	0.13	44	207	21.256	127	2.1038	1	0	2	0	1	0	0	0	1	1	1		12.2384	1
135	50	F	4.34795	159	70.5	27.8866	101.26	0	6.44745	0	1	74	10.4	4	9.9	134	50	123	5.8	10.2	6.6	208	492	0.57	43	204	21.0784	201	2.3032	0	0	3	0	0	1	0	0	1	1	0	Sepsis	5.20822	1
136	49	M	4.54521	174	74	24.4418	93.815	0	12.285	0	1	48	13.62	3.5	9.9	124	27	146	6.9	7.4	6.1	135	597	0.17	30	206	14.5631	61.6	1.78958	0	0	3	0	0	1	0	0	1	1	1		3.60822	1
137	70	F	4.61918	154	54.2	22.8538	102.749	0	8.30258	0	1	66	9	4.1	10	146	58	100	6.2	8.7	5	149	112	0.05	60	258	23.2558	212	2.32634	0	0	1	1	0	0	0	1	1	1	0	HF	9.59452	0
138	68	M	4.80822	169	76	26.6097	95.304	0	5.98086	0	1	86	13.92	3.6	9.9	195	33	197	8.2	8.8	6.2	287	89	0.37	50	227	22.0264	129	2.11059	0	0	3	0	0	1	0	0	1	1	0	pneumonia	4.52329	1
139	36	M	4.83014	173	70	23.3887	110.194	0	2.77094	0	1	80	13.26	4.6	11.6	153	44	97	8.5	9.6	6.1	149	351	0.03	109	236	46.1864	278	2.44404	0	0	1	1	0	0	0	1	1	0	1		8.34521	1
140	47	M	4.88219	173	76.5	25.5605	99.771	0	0	0	1	67	12.53	3.9	10.8	144	32	123	6.8	9.3	6	248	289	0.54	45	178	25.2809	121	2.08279	0	0	1	1	0	0	0	1	1	0	1		11.9671	1
141	67	M	4.96438	166	55.5	20.1408	97.736	0	7.57767	0	1	81	11.83	4	10.7	131	39	70	8.1	8.9	5.5	105	169	0.04	44	186	23.6559	63.1	1.80003	0	0	3	0	0	1	0	0	1	1	0	pneumonia	6.13973	1
142	58	M	4.97534	157	64	25.9645	93.815	0	7.17474	0	1	61	9.5	3.5	9.8	156	14	170	8.5	8.9	5.9	111	143	0.24	124	413	30.0242	153	2.18469	0	1	2	0	1	0	0	1	1	1	1		8.34521	1
143	60	M	4.98082	161	57	21.9899	99.771	0	3.31712	0	1	47	14.79	3.9	11.9	150	35	91	7.1	9.6	3.6	120	170	0.19	42	222	18.9189	84.6	1.92737	1	0	2	0	1	0	0	0	1	0	1		10.0247	1
144	75	M	5.04384	166	63	22.8625	93.815	0	15.873	1	3	84	15	3.5	9	118	43	33	8.2	9	5.1	109	111	0.07	52	222	23.4234	192	2.2833	0	0	2	0	1	0	0	0	0	0	1		6.90959	1
145	30	M	5.13151	169	50.5	17.6815	103.497	0	7.12871	0	1	65	15.89	4.7	12.5	142	39	69	7.9	10.2	5.3	81	129	0.02	70	232	30.1724	247	2.3927	0	0	2	0	1	0	0	0	1	0	1		12.2384	1
146	56	F	5.36986	164	65.8	24.4646	98.282	0	3.45399	0	1	60	12.01	3.8	9.9	142	36	81	3.5	9	5.9	90	30	0.31	115	321	35.8255	13.2	1.12057	0	0	2	0	1	0	0	0	1	0	1		0.509589	1
147	79	M	5.44658	160	47.5	18.5547	84.3066	1	4.64396	0	2	80	10.55	3.3	10.2	122	41	75	10.2	8.1	6.1	135	12	1.26	66	185	35.6757	148	2.17026	1	0	3	0	0	1	0	1	1	1	0	HF	8.16986	0
148	67	M	5.65205	167	54	19.3625	85.8377	1	39.5062	1	4	72	7.96	3.3	7.5	140	44	27	5.8	7.3	1.7	104	232	0.28	39	223	17.4888	69.4	1.84136	0	1	1	1	0	0	0	1	1	1	0	pneumonia	3.46849	1
149	66	M	5.68493	161	73.5	28.3554	95.304	0	0	0	1	72	15.91	3.6	10.9	105	25	151	9.1	9.2	4	141	232	0.25	81	228	35.5263	266	2.42488	0	0	2	0	1	0	0	0	1	1	1		2.74521	1
150	73	M	5.72603	172	47	15.887	83.717	1	4.69337	0	2	70	12.04	3.6	10.2	140	57	55	7	8.8	6.1	105	47	0.84	55	179	30.7263	206	2.31387	0	0	3	0	0	1	0	0	1	1	1		2.22466	1
151	37	M	5.78904	170	94	32.526	101.26	0	2.17602	0	1	90	18.36	4	11	168	28	350	13.7	9	9.2	236	53	0.21	69	247	27.9352	222	2.34635	1	1	1	1	0	0	0	0	1	1	1		12.2384	1
152	48	M	5.8	167	74	26.5338	104.238	0	0	0	1	46	8.7	4.2	12.5	67	23	128	5.1	9.6	4.2	64	105	0.39	83	243	34.1564	268	2.42813	0	0	3	0	0	1	0	0	1	0	1		12.2384	1
153	60	M	5.82466	160	57	22.2656	96.793	0	3.65497	0	1	78	12.77	3.7	10.8	123	33	80	7.6	9.6	7.4	115	208	0.09	73	189	38.6243	377	2.57634	1	0	2	0	1	0	0	0	1	1	1		2.25479	1
154	64	M	6.01096	165	76	27.9155	102.749	0	5.74859	0	1	88	13.23	4.1	10.3	143	24	276	4.8	8.9	3.2	146	404	0.06	58	221	26.2443	167	2.22272	0	0	1	1	0	0	0	1	1	1	0	Sepsis	9.69589	1
155	76	M	6.29315	178	73.3	23.1347	83.392	1	7.22253	0	2	49	8.83	2.8	8.5	119	34	38	6.3	6.7	3.2	136	230	5.95	14	190	7.36842	112	2.04922	1	1	1	1	0	0	0	1	1	0	0	pneumonia	1.8274	1
156	59	F	6.50137	155	69	28.7201	96.793	0	6.09508	0	1	78	10.79	3.7	10.7	168	48	128	7.6	10.7	5.2	194	96	0.17	76	211	36.019	210	2.32222	0	0	1	1	0	0	0	1	1	1	1		12.2384	1
157	65	M	6.51781	156	57.5	23.6275	99.771	0	8.41515	0	1	77	11.85	3.9	9.3	146	57	160	6.4	9.2	8.2	236	29	0.12	71	239	29.7071	101	2.00432	0	0	3	0	0	1	0	0	1	1	1		6.8137	1
158	67	M	6.63288	152	43	18.6115	82.9252	1	11.8922	0	4	33	9.51	3.2	8.8	108	28	128	4.8	9.1	4.5	117	329	1.13	91	276	32.971	221	2.34439	0	0	1	1	0	0	0	1	1	1	0	LC	5.10685	1
159	58	M	6.9726	162	47	17.9089	94.9944	0	16.3666	1	3	94	11.98	4.1	11.7	174	74	67	6.6	8.7	5.8	178	492	0.2	50	290	17.2414	13	1.11394	1	0	1	1	0	0	0	1	1	1	0	sudden death	7.91781	0
160	75	M	8.16986	157	48	19.4734	86.048	1	52.0833	1	4	58	8.41	3.3	12	118	40	68	7.4	10	5.1	124	78	0.25	46	178	25.8427	258	2.41162	0	0	4	0	0	0	1	0	1	1	0	pyelonephritis	2.58904	1
161	66	F	8.4274	145	45	21.4031	100.129	0	19.7531	1	3	71	9.74	4	9	203	49	226	6.8	9.4	5.5	108	59	0.28	40	208	19.2308	185	2.26717	0	0	2	0	1	0	0	0	0	0	1		8.05753	1
162	63	M	8.68493	160	68.5	26.7578	96.793	0	16.684	1	3	58	9.56	3.7	10.5	144	26	172	8.8	9.9	3.7	134	367	0.12	65	275	23.6364	109	2.03743	1	0	1	1	0	0	0	1	1	1	0	sudden death	11.0438	0
163	51	F	8.96712	153	42	17.9418	86.1229	1	5.06586	0	2	55	9.83	3.5	9.4	203	45	166	7.7	9	5.1	77	47	0.04	91	148	61.4865	1650	3.21748	0	0	2	0	1	0	0	0	1	0	0	stroke	6.2137	0
164	73	M	9.1863	156	38.5	15.8202	89.5464	1	21.4464	1	4	78	9.13	4	10.9	142	57	61	7.5	9.1	7.7	91	179	0.06	38	269	14.1264	37.6	1.57519	0	0	2	0	1	0	0	0	1	1	0	Sepsis	4.29863	1
165	75	F	10.1342	147	57.5	26.6093	92.326	0	17.7866	1	3	44	6.04	3.4	8.8	134	49	64	6.2	8.9	2.7	125	168	0.17	67	209	32.0574	51.6	1.71265	0	0	2	0	1	0	0	0	1	0	0	sudden death	2.84658	0
166	65	M	10.1644	162	49	18.6709	93.4609	0	9.18367	0	1	60	11.32	3.9	10	199	62	57	7.4	9.7	6.1	129	384	0.02	35	226	15.4867	17.2	1.23553	0	0	3	0	0	1	0	0	1	0	1		10.4356	1
167	54	M	10.7397	166	52	18.8707	98.3065	0	4.28408	0	1	104	12.25	4.2	10.1	137	67	57	6	10.7	7.1	92	263	0.07	72	241	29.8755	785	2.89487	0	0	2	0	1	0	0	0	1	1	0	traumatic hemorrage	6.3863	1
168	39	M	11.0959	167	63	22.5896	102.749	0	0	0	1	88	17.7	4.1	10.9	89	38	55	6.9	11	5.7	122	422	0.32	73	289	25.2595	216	2.33445	0	1	2	0	1	0	0	0	1	0	1		12.2384	1
169	71	F	11.2521	153	40	17.0874	84.5035	1	10.4167	0	4	54	9.72	3.5	10.8	135	18	206	5.5	9.8	5.5	159	13	2.42	19	135	14.0741	329	2.5172	0	0	2	0	1	0	0	0	1	1	1		4.43014	1
170	58	F	12.7014	150	52.5	23.3333	104.238	0	7.93651	0	1	78	11.69	4.2	10.8	203	105	102	6.7	11.1	4.5	112	241	0.1	66	241	27.3859	73.5	1.86629	0	0	3	0	0	1	0	0	1	1	1		12.2384	1
171	60	F	13.4438	150	50.5	22.4444	92.326	0	8.17513	0	1	90	12.86	3.4	10.9	204	37	163	10.1	6.2	7.5	150	11	0.61	44	193	22.7979	177	2.24797	0	1	2	0	1	0	0	0	1	1	1		12.2384	1
172	78	M	13.6548	149	43.5	19.5937	74.364	1	22.7359	1	4	54	7.93	2.5	9.1	113	26	55	8	9.3	4.1	226	10	3.94	43	174	24.7126	188	2.27416	0	1	1	1	0	0	0	1	0	1	0	sudden death	0.641096	0
173	65	F	13.7041	150	45.5	20.2222	88.9563	1	9.33029	0	4	75	12.2	3.4	10.6	122	55	110	9.6	9.3	5.1	113	306	0.03	66	208	31.7308	201	2.3032	0	0	2	0	1	0	0	0	1	1	0	angiosarcoma	10.8192	1
174	55	M	14.611	174	65.5	21.6343	100.567	0	13.8793	1	3	39	12.91	4	9.9	120	47	85	4.1	11.2	5	106	295	0.03	51	261	19.5402	40.2	1.60423	0	1	2	0	1	0	0	1	1	0	0	HF	9.08219	0
175	64	F	15.0027	142	45	22.317	96.793	0	5.15464	0	1	94	11.75	3.7	9.7	118	57	109	7.6	8.6	6.4	80	266	0.03	101	243	41.5638	290	2.4624	0	0	2	0	1	0	0	0	1	0	1		12.2384	1
176	78	M	15.2411	163	55.5	20.889	90.2202	1	15.015	1	4	85	8.19	3.4	9.6	147	31	122	5.1	9.9	6.8	275	250	0.87	68	175	38.8571	344	2.53656	1	1	1	1	0	0	0	1	1	1	0	sudden death	1.19726	0
177	65	M	15.3808	159	58.5	23.1399	95.304	0	8.18331	0	1	76	12.06	3.6	9.4	120	45	65	6.3	8.7	3.2	328	115	0.79	25	220	11.3636	204	2.30963	0	0	1	1	0	0	0	1	1	1	0	pneumonia	4.89863	1
178	67	M	17.8164	158	58.5	23.4337	92.326	0	14.5481	1	3	60	11.17	3.4	9.4	115	32	53	7.2	10.7	5.5	123	410	0.44	38	212	17.9245	172	2.23553	1	1	2	0	1	0	0	0	1	1	0	pneumonia	5.24932	1
179	45	F	19.7315	152	41	17.7458	91.7074	0	5.03468	0	1	90	11.62	3.9	10.9	151	85	85	7.4	10.4	5.1	82	280	0.05	66	245	26.9388	207	2.31597	0	0	2	0	1	0	0	0	1	1	1		12.2384	1
180	19	F	34.3534	140	40	20.4082	98.2427	0	23.1959	1	3	129	12.72	4	9.7	226	72	28	14.1	8.1	11.3	84	23	0.24	42	278	15.1079	196	2.29226	0	0	2	0	1	0	0	0	0	0	0	ASO	4.42192	0
